# Supplementary material for: Systematic Characterization of Flavor Profiles and Screening of Potential Key Aroma-Active Components in Prunus salicina var. cordata cv. ‘Younai’
Source: Foods. 2026 May 18;15(10):1787. doi: 10.3390/foods15101787 (PMC13205203; doi:10.3390/foods15101787)
Supplement: Supplementary file 1 [file foods-15-01787-s001.zip]

Archive with 1 entries (1 files):
- foods-4264699-supplementary.pdf
